# Supplementary material for: The impact of Covid-19 on student achievement: Evidence from a recent meta-analysis
Source: Educ Res Rev. 2023 May;39:None. doi: 10.1016/j.edurev.2023.100530 (PMC10028259; doi:10.1016/j.edurev.2023.100530)
Supplement: Multimedia component 1 [file mmc1.xls]

## Sheet: Sheet1
study	country	es	se
Maldonado and De Witte (2022)	Belgium	-0.17	0.08
Maldonado and De Witte (2022)	Belgium	-0.19	0.06
Maldonado and De Witte (2022)	Belgium	-0.12	0.07
Maldonado and De Witte (2022)	Belgium	-0.15	0.1
Maldonado and De Witte (2022)	Belgium	-0.18	0.05
Maldonado and De Witte (2022)	Belgium	-0.16	0.08
Maldonado and De Witte (2022)	Belgium	-0.2	0.06
Maldonado and De Witte (2022)	Belgium	-0.13	0.07
Maldonado and De Witte (2022)	Belgium	-0.16	0.09
Maldonado and De Witte (2022)	Belgium	-0.15	0.08
Maldonado and De Witte (2022)	Belgium	-0.18	0.05
Gambi and De Witte (2021)	Belgium	-0.24	0.05
Gambi and De Witte (2021)	Belgium	-0.11	0.06
Gambi and De Witte (2021)	Belgium	-0.25	0.08
Gambi and De Witte (2021)	Belgium	-0.07	0.05
Gambi and De Witte (2021)	Belgium	-0.24	0.04
Gambi and De Witte (2021)	Belgium	-0.14	0.02
Gambi and De Witte (2021)	Belgium	-0.05	0.02
Gambi and De Witte (2021)	Belgium	-0.13	0.03
Gambi and De Witte (2021)	Belgium	-0.06	0.02
Gambi and De Witte (2021)	Belgium	-0.17	0.02
Gambi and De Witte (2021)	Belgium	-0.17	0.05
Gambi and De Witte (2021)	Belgium	-0.12	0.07
Gambi and De Witte (2021)	Belgium	-0.15	0.08
Gambi and De Witte (2021)	Belgium	-0.09	0.06
Gambi and De Witte (2021)	Belgium	-0.14	0.02
Gambi and De Witte (2021)	Belgium	-0.07	0.02
Gambi and De Witte (2021)	Belgium	-0.11	0.03
Gambi and De Witte (2021)	Belgium	-0.06	0.02
Gambi and De Witte (2021)	Belgium	-0.15	0.05
Gambi and De Witte (2021)	Belgium	-0.1	0.07
Gambi and De Witte (2021)	Belgium	-0.11	0.02
Gambi and De Witte (2021)	Belgium	-0.06	0.03
Kuhfeld et al. (2022)	US	0.0518	0.0019
Kuhfeld et al. (2022)	US	-0.1757	0.0019
Kuhfeld et al. (2022)	US	0.0024	0.0019
Kuhfeld et al. (2022)	US	-0.1653	0.002
Kuhfeld et al. (2022)	US	-0.0195	0.0019
Kuhfeld et al. (2022)	US	-0.155	0.002
Kuhfeld et al. (2022)	US	0.0333	0.002
Kuhfeld et al. (2022)	US	-0.1107	0.002
Kuhfeld et al. (2022)	US	0.0486	0.002
Kuhfeld et al. (2022)	US	-0.0956	0.002
Kuhfeld et al. (2022)	US	0.0364	0.002
Kuhfeld et al. (2022)	US	-0.0914	0.002
Kuhfeld et al. (2022)	US	-0.1204	0.0019
Kuhfeld et al. (2022)	US	-0.2509	0.0019
Kuhfeld et al. (2022)	US	-0.1791	0.0019
Kuhfeld et al. (2022)	US	-0.2654	0.0019
Kuhfeld et al. (2022)	US	-0.1492	0.0018
Kuhfeld et al. (2022)	US	-0.2495	0.0018
Kuhfeld et al. (2022)	US	-0.1228	0.0019
Kuhfeld et al. (2022)	US	-0.2144	0.0019
Kuhfeld et al. (2022)	US	-0.1087	0.0019
Kuhfeld et al. (2022)	US	-0.2171	0.0019
Kuhfeld et al. (2022)	US	-0.1087	0.002
Kuhfeld et al. (2022)	US	-0.2448	0.0019
Contini et al. (2021)	Italy	-0.232	0.053
Contini et al. (2021)	Italy	-0.188	0.053
Lichand et al.(2021)	Brazil	-0.314	0.0001
Lichand et al.(2021)	Brazil	-0.301	0.0001
Lichand et al.(2021)	Brazil	-0.319	0.0001
Haelermans et al. (2021)	Netherlands	-0.171	0.00616
Haelermans et al. (2021)	Netherlands	-0.0573	0.00527
Haelermans et al. (2021)	Netherlands	-0.124	0.00624
Kofoed et al. (2021)	US	-0.236	0.086
Kofoed et al. (2021)	US	-0.22	0.087
Kofoed et al. (2021)	US	-0.223	0.086
Kofoed et al. (2021)	US	-0.218	0.089
Kofoed et al. (2021)	US	-0.215	0.084
Gore et al. (2021)	Australia	0.06	0.0357143
Gore et al. (2021)	Australia	0.04	0.0357143
Gore et al. (2021)	Australia	-0.01	0.0331633
Gore et al. (2021)	Australia	0.07	0.0382653
Schult et al. (2021)	Germany	-0.07	0.00402904
Schult et al. (2021)	Germany	-0.03	0.00403263
Schult et al. (2021)	Germany	-0.09	0.00403398
Kogan and Lavertu (2021a)	US	-0.227999	0.00429627
Kogan and Lavertu (2021b)	US	-0.146	0.009
Kogan and Lavertu (2021b)	US	-0.176	0.009
Kogan and Lavertu (2021b)	US	-0.148	0.005
Kogan and Lavertu (2021b)	US	-0.078	0.007
Kogan and Lavertu (2021b)	US	-0.078	0.008
Kogan and Lavertu (2021b)	US	-0.335	0.008
Kogan and Lavertu (2021b)	US	-0.354	0.007
Kogan and Lavertu (2021b)	US	-0.307	0.008
Kogan and Lavertu (2021b)	US	-0.284	0.01
Kogan and Lavertu (2021b)	US	-0.292	0.01
Kogan and Lavertu (2021b)	US	-0.289	0.01
Engzell et al. (2021)	Netherlands	-0.0792925	0.00423318
Engzell et al. (2021)	Netherlands	-0.0762754	0.00431555
Engzell et al. (2021)	Netherlands	-0.0820587	0.00479117
Engzell et al. (2021)	Netherlands	-0.0755212	0.00453656
Feng et al. (2021)	China	-1.799	0.0491527
Feng et al. (2021)	China	-0.302	0.0417051
Feng et al. (2021)	China	-0.699	0.0427178
Feng et al. (2021)	China	-1.042	0.044196
Feng et al. (2021)	China	0.044	0.0414742
Feng et al. (2021)	China	-0.061	0.0414788
Feng et al. (2021)	China	0.556	0.0422635
Feng et al. (2021)	China	-0.673	0.0426279
Tomasik et al. (2021)	Swizerland	-0.11	0.0374166
Tomasik et al. (2021)	Swizerland	-0.0306	0.03
Spitzer and Musslick (2021)	Germany	0.1847	0.0223607
Spitzer and Musslick (2021)	Germany	0.1114	0.0223607
Domingue et al. (2021)	US	-0.0328	0.0244949
Domingue et al. (2021)	US	-0.0461	0.0223607
Domingue et al. (2021)	US	-0.0539	0.0223607
Domingue et al. (2021)	US	-0.0049	0.0244949
Rose et al. (2021)	UK	-0.136321	0.0247145
Rose et al. (2021)	UK	-0.0973074	0.0245489
Rose et al. (2021)	UK	-0.225482	0.0226188
Rose et al. (2021)	UK	-0.195607	0.0246523
Rose et al. (2021)	UK	-0.212316	0.0261424
Rose et al. (2021)	UK	-0.127233	0.0266749
Borgonovi and Ferrara (2022)	Italy	0.0468861	0.00222212
Borgonovi and Ferrara (2022)	Italy	0.0507349	0.00222218
Borgonovi and Ferrara (2022)	Italy	-0.175103	0.00209691
Borgonovi and Ferrara (2022)	Italy	-0.0890384	0.00209394
Moliner and Alegre (2022)	Spain	-2.33597	0.135908
Birkelund and Karlson (2021)	Denmark	0.156878	0.00496142
Birkelund and Karlson (2021)	Denmark	0.166683	0.0047795
Birkelund and Karlson (2021)	Denmark	0.0980488	0.00474226
Birkelund and Karlson (2021)	Denmark	-0.0915122	0.00486517
Birkelund and Karlson (2021)	Denmark	-0.0915122	0.00486517
van der Velde et al. (2021)	Netherlands	0.25	0.0851
Depping et al. (2021)	Germany	0	0.0001
Depping et al. (2021)	Germany	-0.03	0.0001
Depping et al. (2021)	Germany	0	0.0006
Depping et al. (2021)	Germany	-0.001	0.0004
Depping et al. (2021)	Germany	0.01	0.0004
Depping et al. (2021)	Germany	-0.03	0.0006
Depping et al. (2021)	Germany	-0.06	0.0004
Depping et al. (2021)	Germany	-0.03	0.0004
Depping et al. (2021)	Germany	0.05	0.0001
Depping et al. (2021)	Germany	-0.02	0.0001
Depping et al. (2021)	Germany	-0.03	0.0007
Depping et al. (2021)	Germany	0.05	0.0004
Depping et al. (2021)	Germany	0.05	0.0003
Depping et al. (2021)	Germany	-0.18	0.0007
Depping et al. (2021)	Germany	0	0.0004
Depping et al. (2021)	Germany	0.05	0.0003
Depping et al. (2021)	Germany	0.04	0.003
Depping et al. (2021)	Germany	-0.11	0.003
Depping et al. (2021)	Germany	-0.01	0.0007
Depping et al. (2021)	Germany	0.06	0.0007
Depping et al. (2021)	Germany	0.12	0.0021
Depping et al. (2021)	Germany	-0.19	0.0007
Depping et al. (2021)	Germany	-0.04	0.0007
Depping et al. (2021)	Germany	-0.03	0.002
Depping et al. (2021)	Germany	0.01	0.003
Depping et al. (2021)	Germany	0.04	0.003
Depping et al. (2021)	Germany	-0.1598	0.007
Depping et al. (2021)	Germany	-0.05	0.0014
Depping et al. (2021)	Germany	0.04	0.0004
Depping et al. (2021)	Germany	-0.0899	0.007
Depping et al. (2021)	Germany	0.02	0.0014
Depping et al. (2021)	Germany	0.06	0.0004
Clark et al. (2021)	China	0.221	0.01
Ardington et al. (2021)	South Africa	-0.5846	0.0042
Ardington et al. (2021)	South Africa	-0.507	0.0042
Ardington et al. (2021)	South Africa	-0.4063	0.0009
Ardington et al. (2021)	South Africa	-0.1867	0.0009
Fälth et al. (2021)	Sweden	0.0365282	0.0125371
Fälth et al. (2021)	Sweden	0.021978	0.0101655
Fälth et al. (2021)	Sweden	0.0946182	0.0118719
Fälth et al. (2021)	Sweden	0.0625	0.0118832
Fälth et al. (2021)	Sweden	0.0882353	0.00977486
Fälth et al. (2021)	Sweden	0.221971	0.011351
Fälth et al. (2021)	Sweden	0.0286883	0.01065
Fälth et al. (2021)	Sweden	0.0332622	0.00928577
Fälth et al. (2021)	Sweden	0.0901213	0.0110624
Fälth et al. (2021)	Sweden	0.0769231	0.00901981
Fälth et al. (2021)	Sweden	0.075	0.00885022
Fälth et al. (2021)	Sweden	0.123447	0.00978048
Fälth et al. (2021)	Sweden	0.0705394	0.00942862
Fälth et al. (2021)	Sweden	0.0591933	0.0106305
Fälth et al. (2021)	Sweden	0.105439	0.015799
Fälth et al. (2021)	Sweden	0.075	0.00894369
Fälth et al. (2021)	Sweden	0.131579	0.00986717
Fälth et al. (2021)	Sweden	0.179428	0.0148011
Meeter (2021)	Netherlands	-0.442889	0.000364056
Meeter (2021)	Netherlands	-0.401398	0.000249538
Meeter (2021)	Netherlands	-0.318995	0.000212048
Meeter (2021)	Netherlands	-0.0623916	0.000308821
Meeter (2021)	Netherlands	-0.0518903	0.000450786
Meeter (2021)	Netherlands	0.868138	0.0197727
Meeter (2021)	Netherlands	0.718458	0.0161057
Meeter (2021)	Netherlands	0.539692	0.0146555
Meeter (2021)	Netherlands	0.343563	0.0172886
Meeter (2021)	Netherlands	0.264158	0.0188088
Kuhfeld et al. (2020)	US	0	5.33565e-06
Kuhfeld et al. (2020)	US	-0.0501	5.40999e-06
Kuhfeld et al. (2020)	US	-0.025	5.323e-06
Kuhfeld et al. (2020)	US	0	5.98676e-06
Kuhfeld et al. (2020)	US	0.0251	6.18959e-06
Kuhfeld et al. (2020)	US	0.0251	6.23672e-06
Kuhfeld et al. (2020)	US	-0.2275	4.84871e-06
Kuhfeld et al. (2020)	US	-0.2533	4.78032e-06
Kuhfeld et al. (2020)	US	-0.2275	4.65579e-06
Kuhfeld et al. (2020)	US	-0.1509	5.01531e-06
Kuhfeld et al. (2020)	US	-0.1257	5.15768e-06
Kuhfeld et al. (2020)	US	-0.151	5.54887e-06
Arenas and Gortazar (2022)	Spain	-0.0731997	0.0110176
Arenas and Gortazar (2022)	Spain	-0.0462541	0.0110159
Arenas and Gortazar (2022)	Spain	0.018137	0.0110149
Arenas and Gortazar (2022)	Spain	-0.043	0.0110157
Orlov et al. (2021)	US	-0.185	0.0760572
Orlov et al. (2021)	US	-0.06	0.0717659
Skar et al. (2021)	Norway	-0.588348	0.0436739
Skar et al. (2021)	Norway	-0.370926	0.0431836
Ludewig et al. (2022)	Germany	-0.14	0.0305929
Ludewig et al. (2022)	Germany	-0.19	0.0306244
Korbel and Prokop (2021)	Czech Republic	-0.07	0.0300281
Korbel and Prokop (2021)	Czech Republic	-0.08	0.030031
Hevia et al. (2022)	Mexico	-0.386075	0.0379545
Hevia et al. (2022)	Mexico	-0.701675	0.0386796
El Said (2021)	Egypt	-0.132855	0.00537394
Žnidaršič et al. (2022)	Slovenia	0.113953	0.0978742
Moliner et al. (2022)	Spain	-0.945503	0.256819
Bielinski et al. (2021)	US	-0.11	0.00780367
Bielinski et al. (2021)	US	-0.16	0.0053845
Bielinski et al. (2021)	US	-0.22	0.00525493
Bielinski et al. (2021)	US	-0.24	0.00526252
Bielinski et al. (2021)	US	-0.21	0.00597365
Bielinski et al. (2021)	US	-0.15	0.00642099
Bielinski et al. (2021)	US	-0.12	0.00664047
Bielinski et al. (2021)	US	-0.08	0.00726726
Bielinski et al. (2021)	US	-0.07	0.00495592
Bielinski et al. (2021)	US	-0.12	0.00484143
Bielinski et al. (2021)	US	-0.15	0.00490919
Bielinski et al. (2021)	US	-0.15	0.00548943
Bielinski et al. (2021)	US	-0.11	0.00596463
Bielinski et al. (2021)	US	-0.13	0.0061942
Bielinski et al. (2021)	US	-0.13	0.0165782
Bielinski et al. (2021)	US	-0.06	0.0170879
De Paola et al. (2022)	Italy	-0.11	0.0086036
Schuurman et al. (2021)	Netherlands	-0.08151	0.0368176
Schuurman et al. (2021)	Netherlands	-0.07755	0.0368168
